# Supplementary material for: Batch effects and the effective design of single-cell gene expression studies
Source: Sci Rep. 2017 Jan 3;7:39921. doi: 10.1038/srep39921 (PMC5206706; doi:10.1038/srep39921)
Supplement: Supplementary Table S2 [file srep39921-s2.txt]

NA19098.r1.A01
NA19098.r1.A02
NA19098.r1.A04
NA19098.r1.A05
NA19098.r1.A06
NA19098.r1.A07
NA19098.r1.A08
NA19098.r1.A09
NA19098.r1.A10
NA19098.r1.A11
NA19098.r1.A12
NA19098.r1.B01
NA19098.r1.B02
NA19098.r1.B03
NA19098.r1.B05
NA19098.r1.B06
NA19098.r1.B07
NA19098.r1.B08
NA19098.r1.B09
NA19098.r1.B11
NA19098.r1.B12
NA19098.r1.C01
NA19098.r1.C02
NA19098.r1.C03
NA19098.r1.C04
NA19098.r1.C05
NA19098.r1.C06
NA19098.r1.C07
NA19098.r1.C08
NA19098.r1.C09
NA19098.r1.C10
NA19098.r1.C11
NA19098.r1.C12
NA19098.r1.D01
NA19098.r1.D02
NA19098.r1.D03
NA19098.r1.D04
NA19098.r1.D05
NA19098.r1.D06
NA19098.r1.D07
NA19098.r1.D08
NA19098.r1.D09
NA19098.r1.D10
NA19098.r1.D11
NA19098.r1.D12
NA19098.r1.E01
NA19098.r1.E02
NA19098.r1.E03
NA19098.r1.E05
NA19098.r1.E06
NA19098.r1.E07
NA19098.r1.E08
NA19098.r1.E09
NA19098.r1.E10
NA19098.r1.E11
NA19098.r1.E12
NA19098.r1.F02
NA19098.r1.F03
NA19098.r1.F07
NA19098.r1.F08
NA19098.r1.F09
NA19098.r1.F10
NA19098.r1.F11
NA19098.r1.F12
NA19098.r1.G01
NA19098.r1.G02
NA19098.r1.G03
NA19098.r1.G04
NA19098.r1.G05
NA19098.r1.G06
NA19098.r1.G07
NA19098.r1.G08
NA19098.r1.G09
NA19098.r1.G10
NA19098.r1.G11
NA19098.r1.G12
NA19098.r1.H01
NA19098.r1.H02
NA19098.r1.H03
NA19098.r1.H04
NA19098.r1.H05
NA19098.r1.H07
NA19098.r1.H10
NA19098.r1.H11
NA19098.r1.H12
NA19098.r3.A03
NA19098.r3.A06
NA19098.r3.A08
NA19098.r3.A12
NA19098.r3.B01
NA19098.r3.B03
NA19098.r3.B05
NA19098.r3.B07
NA19098.r3.B09
NA19098.r3.B12
NA19098.r3.C01
NA19098.r3.C03
NA19098.r3.C04
NA19098.r3.C05
NA19098.r3.C09
NA19098.r3.C10
NA19098.r3.C11
NA19098.r3.C12
NA19098.r3.D02
NA19098.r3.D03
NA19098.r3.D05
NA19098.r3.D07
NA19098.r3.D09
NA19098.r3.D10
NA19098.r3.D11
NA19098.r3.D12
NA19098.r3.E01
NA19098.r3.E02
NA19098.r3.E03
NA19098.r3.E04
NA19098.r3.E07
NA19098.r3.E10
NA19098.r3.E11
NA19098.r3.E12
NA19098.r3.F03
NA19098.r3.F04
NA19098.r3.F05
NA19098.r3.F06
NA19098.r3.F07
NA19098.r3.F09
NA19098.r3.F10
NA19098.r3.G01
NA19098.r3.G03
NA19098.r3.G04
NA19098.r3.G05
NA19098.r3.G06
NA19098.r3.G08
NA19098.r3.G09
NA19098.r3.G10
NA19098.r3.H02
NA19098.r3.H03
NA19098.r3.H04
NA19098.r3.H05
NA19098.r3.H06
NA19098.r3.H10
NA19098.r3.H11
NA19098.r3.H12
NA19101.r1.A02
NA19101.r1.A03
NA19101.r1.A04
NA19101.r1.A05
NA19101.r1.A06
NA19101.r1.A07
NA19101.r1.A08
NA19101.r1.A09
NA19101.r1.A10
NA19101.r1.A11
NA19101.r1.B02
NA19101.r1.B03
NA19101.r1.B04
NA19101.r1.B05
NA19101.r1.B07
NA19101.r1.B08
NA19101.r1.B09
NA19101.r1.B11
NA19101.r1.B12
NA19101.r1.C01
NA19101.r1.C02
NA19101.r1.C03
NA19101.r1.C04
NA19101.r1.C05
NA19101.r1.C06
NA19101.r1.C07
NA19101.r1.C08
NA19101.r1.C09
NA19101.r1.C10
NA19101.r1.C11
NA19101.r1.C12
NA19101.r1.D01
NA19101.r1.D02
NA19101.r1.D03
NA19101.r1.D04
NA19101.r1.D05
NA19101.r1.D06
NA19101.r1.D07
NA19101.r1.D08
NA19101.r1.D09
NA19101.r1.D10
NA19101.r1.D11
NA19101.r1.D12
NA19101.r1.E01
NA19101.r1.E02
NA19101.r1.E03
NA19101.r1.E04
NA19101.r1.E05
NA19101.r1.E06
NA19101.r1.E07
NA19101.r1.E08
NA19101.r1.E10
NA19101.r1.E12
NA19101.r1.F01
NA19101.r1.F02
NA19101.r1.F03
NA19101.r1.F04
NA19101.r1.F07
NA19101.r1.F08
NA19101.r1.F09
NA19101.r1.F11
NA19101.r1.F12
NA19101.r1.G02
NA19101.r1.G03
NA19101.r1.G04
NA19101.r1.G05
NA19101.r1.G07
NA19101.r1.G08
NA19101.r1.G09
NA19101.r1.G10
NA19101.r1.G11
NA19101.r1.G12
NA19101.r1.H01
NA19101.r1.H02
NA19101.r1.H03
NA19101.r1.H05
NA19101.r1.H06
NA19101.r1.H08
NA19101.r1.H10
NA19101.r1.H12
NA19101.r2.A01
NA19101.r2.A02
NA19101.r2.A06
NA19101.r2.A08
NA19101.r2.A09
NA19101.r2.A10
NA19101.r2.B02
NA19101.r2.B03
NA19101.r2.B04
NA19101.r2.B05
NA19101.r2.B06
NA19101.r2.B08
NA19101.r2.B09
NA19101.r2.B10
NA19101.r2.B12
NA19101.r2.C01
NA19101.r2.C03
NA19101.r2.C04
NA19101.r2.C05
NA19101.r2.C06
NA19101.r2.C07
NA19101.r2.C08
NA19101.r2.C09
NA19101.r2.C11
NA19101.r2.D01
NA19101.r2.D02
NA19101.r2.D03
NA19101.r2.D04
NA19101.r2.D05
NA19101.r2.D06
NA19101.r2.D08
NA19101.r2.D09
NA19101.r2.D10
NA19101.r2.D11
NA19101.r2.D12
NA19101.r2.E01
NA19101.r2.E02
NA19101.r2.E04
NA19101.r2.E06
NA19101.r2.E07
NA19101.r2.E09
NA19101.r2.E10
NA19101.r2.E11
NA19101.r2.E12
NA19101.r2.F01
NA19101.r2.F03
NA19101.r2.F04
NA19101.r2.F06
NA19101.r2.F07
NA19101.r2.F08
NA19101.r2.F09
NA19101.r2.F12
NA19101.r2.G01
NA19101.r2.G02
NA19101.r2.G03
NA19101.r2.G04
NA19101.r2.G05
NA19101.r2.G07
NA19101.r2.G09
NA19101.r2.G11
NA19101.r2.G12
NA19101.r2.H01
NA19101.r2.H02
NA19101.r2.H03
NA19101.r2.H05
NA19101.r2.H06
NA19101.r2.H07
NA19101.r2.H08
NA19101.r2.H09
NA19101.r2.H11
NA19101.r3.A06
NA19101.r3.A07
NA19101.r3.A09
NA19101.r3.A10
NA19101.r3.A12
NA19101.r3.B01
NA19101.r3.B02
NA19101.r3.B06
NA19101.r3.B07
NA19101.r3.B08
NA19101.r3.B09
NA19101.r3.B10
NA19101.r3.B11
NA19101.r3.B12
NA19101.r3.C03
NA19101.r3.C04
NA19101.r3.C05
NA19101.r3.C06
NA19101.r3.C08
NA19101.r3.C10
NA19101.r3.C11
NA19101.r3.D03
NA19101.r3.D06
NA19101.r3.D10
NA19101.r3.D12
NA19101.r3.E02
NA19101.r3.E03
NA19101.r3.E04
NA19101.r3.E06
NA19101.r3.E07
NA19101.r3.E09
NA19101.r3.F01
NA19101.r3.F02
NA19101.r3.F03
NA19101.r3.F07
NA19101.r3.F08
NA19101.r3.F11
NA19101.r3.F12
NA19101.r3.G01
NA19101.r3.G03
NA19101.r3.G05
NA19101.r3.G06
NA19101.r3.G07
NA19101.r3.G08
NA19101.r3.G10
NA19101.r3.G11
NA19101.r3.G12
NA19101.r3.H05
NA19101.r3.H08
NA19101.r3.H10
NA19101.r3.H11
NA19239.r1.A01
NA19239.r1.A03
NA19239.r1.A05
NA19239.r1.A06
NA19239.r1.A08
NA19239.r1.A09
NA19239.r1.A10
NA19239.r1.A11
NA19239.r1.B02
NA19239.r1.B03
NA19239.r1.B05
NA19239.r1.B06
NA19239.r1.B07
NA19239.r1.B08
NA19239.r1.B09
NA19239.r1.B10
NA19239.r1.B11
NA19239.r1.B12
NA19239.r1.C01
NA19239.r1.C02
NA19239.r1.C03
NA19239.r1.C05
NA19239.r1.C06
NA19239.r1.C08
NA19239.r1.C09
NA19239.r1.C10
NA19239.r1.C11
NA19239.r1.C12
NA19239.r1.D01
NA19239.r1.D02
NA19239.r1.D03
NA19239.r1.D04
NA19239.r1.D05
NA19239.r1.D06
NA19239.r1.D08
NA19239.r1.D09
NA19239.r1.D10
NA19239.r1.D11
NA19239.r1.D12
NA19239.r1.E01
NA19239.r1.E02
NA19239.r1.E03
NA19239.r1.E04
NA19239.r1.E06
NA19239.r1.E07
NA19239.r1.E08
NA19239.r1.E09
NA19239.r1.E10
NA19239.r1.E11
NA19239.r1.E12
NA19239.r1.F01
NA19239.r1.F02
NA19239.r1.F03
NA19239.r1.F04
NA19239.r1.F06
NA19239.r1.F07
NA19239.r1.F08
NA19239.r1.F09
NA19239.r1.F10
NA19239.r1.F12
NA19239.r1.G02
NA19239.r1.G03
NA19239.r1.G09
NA19239.r1.G10
NA19239.r1.G11
NA19239.r1.H01
NA19239.r1.H03
NA19239.r1.H04
NA19239.r1.H06
NA19239.r1.H07
NA19239.r1.H08
NA19239.r1.H09
NA19239.r1.H10
NA19239.r1.H11
NA19239.r2.A01
NA19239.r2.A02
NA19239.r2.A04
NA19239.r2.A05
NA19239.r2.A06
NA19239.r2.A07
NA19239.r2.A08
NA19239.r2.A09
NA19239.r2.A11
NA19239.r2.B02
NA19239.r2.B04
NA19239.r2.B05
NA19239.r2.B06
NA19239.r2.B08
NA19239.r2.B09
NA19239.r2.B12
NA19239.r2.C02
NA19239.r2.C04
NA19239.r2.C05
NA19239.r2.C07
NA19239.r2.C09
NA19239.r2.C11
NA19239.r2.C12
NA19239.r2.D01
NA19239.r2.D02
NA19239.r2.D03
NA19239.r2.D04
NA19239.r2.D05
NA19239.r2.D06
NA19239.r2.D08
NA19239.r2.D11
NA19239.r2.D12
NA19239.r2.E01
NA19239.r2.E02
NA19239.r2.E04
NA19239.r2.E05
NA19239.r2.E06
NA19239.r2.E07
NA19239.r2.E08
NA19239.r2.E11
NA19239.r2.E12
NA19239.r2.F01
NA19239.r2.F02
NA19239.r2.F03
NA19239.r2.F05
NA19239.r2.F08
NA19239.r2.F09
NA19239.r2.F10
NA19239.r2.F11
NA19239.r2.G01
NA19239.r2.G02
NA19239.r2.G04
NA19239.r2.G05
NA19239.r2.G06
NA19239.r2.G07
NA19239.r2.G09
NA19239.r2.G10
NA19239.r2.G11
NA19239.r2.G12
NA19239.r2.H01
NA19239.r2.H04
NA19239.r2.H05
NA19239.r2.H06
NA19239.r2.H08
NA19239.r2.H09
NA19239.r2.H10
NA19239.r2.H11
NA19239.r2.H12
NA19239.r3.A02
NA19239.r3.A03
NA19239.r3.A04
NA19239.r3.A05
NA19239.r3.A06
NA19239.r3.A07
NA19239.r3.A08
NA19239.r3.A09
NA19239.r3.A10
NA19239.r3.A11
NA19239.r3.A12
NA19239.r3.B01
NA19239.r3.B02
NA19239.r3.B03
NA19239.r3.B04
NA19239.r3.B05
NA19239.r3.B06
NA19239.r3.B07
NA19239.r3.B10
NA19239.r3.B11
NA19239.r3.B12
NA19239.r3.C01
NA19239.r3.C02
NA19239.r3.C03
NA19239.r3.C06
NA19239.r3.C08
NA19239.r3.C09
NA19239.r3.C10
NA19239.r3.C11
NA19239.r3.C12
NA19239.r3.D01
NA19239.r3.D02
NA19239.r3.D03
NA19239.r3.D04
NA19239.r3.D05
NA19239.r3.D06
NA19239.r3.D07
NA19239.r3.D08
NA19239.r3.D09
NA19239.r3.D10
NA19239.r3.D12
NA19239.r3.E02
NA19239.r3.E05
NA19239.r3.E06
NA19239.r3.E07
NA19239.r3.E08
NA19239.r3.E09
NA19239.r3.E10
NA19239.r3.E11
NA19239.r3.F01
NA19239.r3.F02
NA19239.r3.F03
NA19239.r3.F04
NA19239.r3.F05
NA19239.r3.F06
NA19239.r3.F07
NA19239.r3.F08
NA19239.r3.F09
NA19239.r3.F10
NA19239.r3.F11
NA19239.r3.F12
NA19239.r3.G03
NA19239.r3.G05
NA19239.r3.G06
NA19239.r3.G07
NA19239.r3.G08
NA19239.r3.G09
NA19239.r3.G11
NA19239.r3.G12
NA19239.r3.H01
NA19239.r3.H03
NA19239.r3.H04
NA19239.r3.H05
NA19239.r3.H06
NA19239.r3.H07
NA19239.r3.H08
NA19239.r3.H09
NA19239.r3.H11
NA19239.r3.H12
